# Supplementary material for: Scoring Enzootic Pneumonia-like Lesions in Slaughtered Pigs: Traditional vs. Artificial-Intelligence-Based Methods
Source: Pathogens. 2023 Dec 17;12(12):1460. doi: 10.3390/pathogens12121460 (PMC10747234; doi:10.3390/pathogens12121460)
Supplement: Supplementary file 1 [file pathogens-12-01460-s001.zip]

Archive with 1 entries (1 files):
- pathogens-2730855-supplementary.pdf
